# Supplementary material for: A new species of Dictyotenguna Song & Liang, 2012 from China (Hemiptera, Fulgoromorpha, Dictyopharidae)
Source: Zookeys. 2014 Jul 29;(429):63–8. doi: 10.3897/zookeys.429.6950 (PMC4137298; doi:10.3897/zookeys.429.6950)
Supplement: XML Treatment for Dictyotenguna [file zookeys.429.6950-treatment1.xml]

<!DOCTYPE tp:taxon-treatment
  PUBLIC "-//TaxonX//DTD Taxonomic Treatment Publishing DTD v0 20100105//EN" "tax-treatment-NSO.dtd">
<tp:taxon-treatment xmlns:tp="http://www.plazi.org/taxpub"><tp:treatment-meta><kwd-group><label>Taxon classification</label><kwd><named-content content-type="kingdom">Animalia</named-content></kwd><kwd><named-content content-type="order">Hemiptera</named-content></kwd><kwd><named-content content-type="family">Dictyopharidae</named-content></kwd></kwd-group><mixed-citation publication-type="journal"><person-group><name><surname>Zheng</surname><given-names>Yan-Li</given-names></name><name><surname>Chen</surname><given-names>Xiang-Sheng</given-names></name></person-group><article-title>A new species of <italic>Dictyotenguna</italic> Song &amp; Liang, 2012 from China (Hemiptera, Fulgoromorpha, Dictyopharidae)</article-title><source>Zookeys</source><day>29</day><month>7</month><year>2014</year><volume>2014</volume><issue>429</issue><fpage>63</fpage><lpage>68</lpage><pub-id pub-id-type="doi">10.3897/zookeys.429.6950</pub-id></mixed-citation></tp:treatment-meta><tp:nomenclature><tp:taxon-name>
                        <tp:taxon-name-part taxon-name-part-type="genus">Dictyotenguna</tp:taxon-name-part>
                    </tp:taxon-name><tp:taxon-authority>Song &amp; Liang</tp:taxon-authority><tp:nomenclature-citation-list><tp:nomenclature-citation><tp:taxon-name>Dictyotenguna</tp:taxon-name><comment> Song &amp; Liang, 2012: 29.</comment></tp:nomenclature-citation></tp:nomenclature-citation-list></tp:nomenclature><tp:treatment-sec sec-type="Type species"><title>Type species.</title><p><italic><tp:taxon-name>Dictyotenguna choui</tp:taxon-name></italic> Song &amp; Liang, 2012</p></tp:treatment-sec><tp:treatment-sec sec-type="Diagnosis"><title>Diagnosis.</title><p>For the relationship and diagnosis of <italic><tp:taxon-name>Dictyotenguna</tp:taxon-name></italic> see in <xref ref-type="bibr" rid="B2">Song and Liang (2012)</xref>.</p></tp:treatment-sec><tp:treatment-sec sec-type="Distribution"><title>Distribution.</title><p>Oriental region.</p></tp:treatment-sec><ref-list><ref id="B2"><mixed-citation xmlns:xlink="http://www.w3.org/1999/xlink" xlink:type="simple"><person-group><name name-style="western"><surname>Song</surname><given-names>ZS</given-names></name><name name-style="western"><surname>Liang</surname><given-names>AP</given-names></name></person-group> (<year>2012</year>) <article-title><italic>Dictyotenguna choui</italic>, a new genus and species of Dictyopharinae (Hemiptera: Fulgoromorpha: Dictyopharidae) from China.</article-title><source>Entomotaxonomia,</source><volume>34</volume>(<issue>2</issue>): <fpage>207</fpage>–<lpage>214</lpage>.</mixed-citation></ref></ref-list></tp:taxon-treatment>
