# Supplementary material for: A new species of Dictyotenguna Song & Liang, 2012 from China (Hemiptera, Fulgoromorpha, Dictyopharidae)
Source: Zookeys. 2014 Jul 29;(429):63–8. doi: 10.3897/zookeys.429.6950 (PMC4137298; doi:10.3897/zookeys.429.6950)
Supplement: XML Treatment for Dictyotenguna angusta [file zookeys.429.6950-treatment3.xml]

<!DOCTYPE tp:taxon-treatment
  PUBLIC "-//TaxonX//DTD Taxonomic Treatment Publishing DTD v0 20100105//EN" "tax-treatment-NSO.dtd">
<tp:taxon-treatment xmlns:tp="http://www.plazi.org/taxpub"><tp:treatment-meta><kwd-group><label>Taxon classification</label><kwd><named-content content-type="kingdom">Animalia</named-content></kwd><kwd><named-content content-type="order">Hemiptera</named-content></kwd><kwd><named-content content-type="family">Dictyopharidae</named-content></kwd></kwd-group><mixed-citation publication-type="journal"><person-group><name><surname>Zheng</surname><given-names>Yan-Li</given-names></name><name><surname>Chen</surname><given-names>Xiang-Sheng</given-names></name></person-group><article-title>A new species of <italic>Dictyotenguna</italic> Song &amp; Liang, 2012 from China (Hemiptera, Fulgoromorpha, Dictyopharidae)</article-title><source>Zookeys</source><day>29</day><month>7</month><year>2014</year><volume>2014</volume><issue>429</issue><fpage>63</fpage><lpage>68</lpage><pub-id pub-id-type="doi">10.3897/zookeys.429.6950</pub-id></mixed-citation></tp:treatment-meta><tp:nomenclature><tp:taxon-name>
                        <tp:taxon-name-part taxon-name-part-type="genus">Dictyotenguna</tp:taxon-name-part>
                        <tp:taxon-name-part taxon-name-part-type="species">angusta</tp:taxon-name-part>
                        <object-id xmlns:xlink="http://www.w3.org/1999/xlink" content-type="zoobank" xlink:type="simple">http://zoobank.org/286B2C86-75D7-461C-8819-0B8846325E15</object-id>
                    </tp:taxon-name><tp:taxon-status xmlns:xlink="http://www.w3.org/1999/xlink" xlink:type="simple">sp. n.</tp:taxon-status><xref ref-type="fig" rid="F1">Figs 1–5</xref><xref ref-type="fig" rid="F2">, 6</xref><xref ref-type="fig" rid="F2">–16</xref><xref ref-type="fig" rid="F3">, 17</xref><xref ref-type="fig" rid="F3">–21</xref></tp:nomenclature><tp:treatment-sec sec-type="Description"><title>Description.</title><p>♂, BL: 14.6 mm HL: 1.8 mm HW: 1.7 mm FWL: 11.5 mm. ♀, BL: 17.3 mm HL: 2.0 HW: 1.8 mm FWL: 14.1 mm.</p><p>Body green. <tp:taxon-name>Carinae</tp:taxon-name> and veins of wings dark green. Frons between lateral intermediate carinae orange red. Rostrum blackish at extreme apex. Femora with a black marking at apex.</p><p>Head (<xref ref-type="fig" rid="F1">Figs 1</xref>, <xref ref-type="fig" rid="F1">2</xref>, <xref ref-type="fig" rid="F2">6</xref>) relatively short, shorter than pronotum and mesonotum combined, the ratio of length about 0.6:1. Vertex (<xref ref-type="fig" rid="F1">Figs 1</xref>, <xref ref-type="fig" rid="F1">2</xref>, <xref ref-type="fig" rid="F1">4</xref>, <xref ref-type="fig" rid="F2">6</xref>, <xref ref-type="fig" rid="F2">8</xref>) relatively narrow, two <!--PageBreak-->times as wide as long between eyes, media carina conspicuous and strongly, lateral margins carinate sub-parallel at base, slightly sinuate in front of eyes, then gradually narrowing to arrowhead at apex. Frons (<xref ref-type="fig" rid="F1">Figs 3</xref>, <xref ref-type="fig" rid="F2">7</xref>) nearly rectangle, length 2.5 times long than wide, lateral carinae reaching to the back of eyes. Pronotum (<xref ref-type="fig" rid="F1">Figs 1–2</xref>, <xref ref-type="fig" rid="F2">6</xref>) distinctly shorter than mesonotum medially, with ratio about 0.2:1, disc broad with median carina distinct, lateral carina very faint. Mesonotum (<xref ref-type="fig" rid="F1">Figs 1–2</xref>, <xref ref-type="fig" rid="F2">6</xref>) with median longitudinal carina diatinct, not reach to the apex, lateral carinae curverging at <!--PageBreak-->the front. Forewings (<xref ref-type="fig" rid="F1">Figs 5</xref>, <xref ref-type="fig" rid="F2">9</xref>) with Sc+R, M and Cu all branched apically, stigma distinct, with 4 cells. Legs moderately elongate.</p><p><bold>Male genitalia.</bold> Pygofer (<xref ref-type="fig" rid="F2">Figs 11</xref>–<xref ref-type="fig" rid="F2">13</xref>) with a large process on posterior margin, and the process with lots of setae; anterior margin relatively straight. Anal tube <!--PageBreak-->(<xref ref-type="fig" rid="F2">Figs 11</xref>, <xref ref-type="fig" rid="F2">13</xref>) large and broad, apex U-shaped in dorsal view. Parameres (<xref ref-type="fig" rid="F2">Figs 11</xref>, <xref ref-type="fig" rid="F2">12</xref>) large in lateral view, posterior margin with a dorsally directed black-tipped process, and with a ventrally directed process near sub-middle on outer upper edge. Aedeagus (<xref ref-type="fig" rid="F2">Fig. 14</xref>) with a pair of processes extended dorsally. Phallobase (<xref ref-type="fig" rid="F2">Figs 14</xref>–<xref ref-type="fig" rid="F2">16</xref>) basally sclerotized and pigmented, with apical membranous lobes: dorsal apical lobes slender and connected (<xref ref-type="fig" rid="F2">Fig. 15</xref>); ventral lobes composed of two parts: one pairs large on apex, the other one small and the base produced near middle part (<xref ref-type="fig" rid="F2">Fig. 16</xref>).</p><p><bold>Female genitalia.</bold> Anal tube (<xref ref-type="fig" rid="F3">Fig. 18</xref>) round and large in dorsal view, with ratio of length to width at middle about 1:1. First valvulae (<xref ref-type="fig" rid="F3">Fig. 19</xref>) sclerotized with 6 teeth of different sized in lateral view; second valvulae (<xref ref-type="fig" rid="F3">Fig. 20</xref>) triangular, symmetrical in <!--PageBreak-->ventral view, connected at base and separated from 1/4 base; third valvulae (<xref ref-type="fig" rid="F3">Fig. 21</xref>) with 2 sclerotized lobes, lateral lobe with 5 long spines at apex, and one of the five separate from others.</p></tp:treatment-sec><tp:treatment-sec sec-type="Type material"><title>Type material.</title><p>Holotype ♂, China: Guangxi, Huaping, 900 m, 31 July 2007, coll. Pei Zhang. Paratype, 1 ♀, same data as holotype.</p></tp:treatment-sec><tp:treatment-sec sec-type="Etymology"><title>Etymology.</title><p>This new species is derived from the Greek word “<italic>angusta</italic>”, indicating that the apical lobes of phallobase slender.</p></tp:treatment-sec><tp:treatment-sec sec-type="Distribution"><title>Distribution.</title><p>China (Guangxi).</p></tp:treatment-sec><tp:treatment-sec sec-type="Remarks"><title>Remarks.</title><p>This species is similar to <italic><tp:taxon-name>Dictyotenguna choui</tp:taxon-name></italic> Song &amp; Liang, but can be distinguished from the latter by aedeagus with a pair of processes extended anteriorly (<xref ref-type="fig" rid="F2">Fig. 15</xref>) in dorsal view (processes extended to left and right sides in <italic>D.Choui</italic>), and pygofer with anterior margin quite straight(<xref ref-type="fig" rid="F2">Fig. 11</xref>) in later view(anterior margin angular in <italic>D.Choui</italic>).</p><fig id="F1" position="float" orientation="portrait"><label>Figures 1–5.</label><caption><p>Habitus of <italic><tp:taxon-name>Dictyotenguna angusta</tp:taxon-name></italic> sp. n. <bold>1</bold> <italic><tp:taxon-name>Dictyotenguna angusta</tp:taxon-name></italic> sp. n., male, holotype <bold>2</bold> Same, head and thorax, dorsal view <bold>3</bold> Same, frons and clypeus, ventral view <bold>4</bold> Same, head and pronotum, lateral view <bold>5</bold> <italic><tp:taxon-name>Dictyotenguna angusta</tp:taxon-name></italic> sp. n., female, paratype. Scale bars: <bold>1–5</bold> = 0.5mm.</p></caption><graphic xmlns:xlink="http://www.w3.org/1999/xlink" xlink:href="zookeys-429-063-g001.jpg" position="float" orientation="portrait" xlink:type="simple"/></fig><fig id="F2" position="float" orientation="portrait"><label>Figures 6–16.</label><caption><p><italic><tp:taxon-name>Dictyotenguna angusta</tp:taxon-name></italic> sp. n. <bold>6</bold> Head and thorax, dorsal view <bold>7</bold> Frons and clypeus, ventral view <bold>8</bold> Head and pronotum, lateral view <bold>9</bold> Forewing <bold>10</bold> Hind Wing <bold>11</bold> Pygofer and anal tube, dorsal view<bold>12</bold> Pygofer and parameres, ventral view <bold>13</bold> Genitalia, lateral view <bold>14</bold> Aedeagus, lateral view <bold>15</bold> Aedeagus, dorsal view <bold>16</bold> Aedeagus, ventral view. Scale bars: <bold>6–10</bold> = 1 mm, <bold>11–16</bold> = 0.5mm.</p></caption><graphic xmlns:xlink="http://www.w3.org/1999/xlink" xlink:href="zookeys-429-063-g002.jpg" position="float" orientation="portrait" xlink:type="simple"/></fig><fig id="F3" position="float" orientation="portrait"><label>Figures 17–21.</label><caption><p><italic><tp:taxon-name>Dictyotenguna angusta</tp:taxon-name></italic> sp. n. <bold>17</bold> Genitalia ventral view of female <bold>18</bold> Genitalia dorsal view of female <bold>19</bold> First valvulae (lateral view) <bold>20</bold> Second valvulae (ventral view) <bold>21</bold> Third valvulae (lateral view). Scale bars: <bold>17–21</bold> = 0.5mm.</p></caption><graphic xmlns:xlink="http://www.w3.org/1999/xlink" xlink:href="zookeys-429-063-g003.jpg" position="float" orientation="portrait" xlink:type="simple"/></fig></tp:treatment-sec></tp:taxon-treatment>
